# Supplementary material for: Perimesencephalic Subarachnoid Hemorrhage Is Not Always a Benign Condition: Hemorrhage Volume as a Predictor for Complications and Clinical Outcome
Source: Biomedicines. 2025 Apr 27;13(5):1061. doi: 10.3390/biomedicines13051061 (PMC12109343; doi:10.3390/biomedicines13051061)
Supplement: Supplementary file 1 [file biomedicines-13-01061-s001.zip]

Archive with 1 entries (1 files):
- biomedicines-3587247-supplementary.pdf
